# Supplementary material for: Exploring Border Conditions for Spontaneous Emergence of Chirality in Allylboration of 1,2,3-Triazolic Aldehydes
Source: Int J Mol Sci. 2024 Oct 20;25(20):11273. doi: 10.3390/ijms252011273 (PMC11509031; doi:10.3390/ijms252011273)
Supplement: Supplementary file 1 [file ijms-25-11273-s001.zip]

Archive with 1 entries (1 files):
- ijms-3213963-supplementary.pdf
